# Supplementary material for: Diverse cytomotive actins and tubulins share a polymerization switch mechanism conferring robust dynamics
Source: Sci Adv. 2023 Mar 29;9(13):eadf3021. doi: 10.1126/sciadv.adf3021 (PMC10058229; doi:10.1126/sciadv.adf3021)
Supplement: Supplementary file 2 — Movies S1 and S2 [file sciadv.adf3021_movies_s1_and_s2.zip]

Archive with 2 entries (2 files):
- adf3021_Movie_S1.mov
- adf3021_Movie_S2.mov
