# Supplementary material for: Diverse cytomotive actins and tubulins share a polymerization switch mechanism conferring robust dynamics
Source: Sci Adv. 2023 Mar 29;9(13):eadf3021. doi: 10.1126/sciadv.adf3021 (PMC10058229; doi:10.1126/sciadv.adf3021)
Supplement: Supplementary file 3 — Data files S1 to S3 [file sciadv.adf3021_data_files_s1_to_s3.zip]

Archive with 3 entries (3 files):
- adf3021_File_S1.csv
- adf3021_File_S2.csv
- adf3021_File_S3.zip
